# Supplementary material for: KDM2A and KDM3B as Potential Targets for the Rescue of F508del-CFTR
Source: Int J Mol Sci. 2022 Aug 25;23(17):9612. doi: 10.3390/ijms23179612 (PMC9455907; doi:10.3390/ijms23179612)
Supplement: Supplementary file 1 [file ijms-23-09612-s001.zip]

Archive with 1 entries (1 files):
- Supplementary figures-author-re.pdf
